# Supplementary material for: The Impact of Resistance Training Program on Static Balance in Multiple Sclerosis Population: A Randomized Controlled Trial Study
Source: J Clin Med. 2022 Apr 25;11(9):2405. doi: 10.3390/jcm11092405 (PMC9106059; doi:10.3390/jcm11092405)
Supplement: Supplementary file 1 [file jcm-11-02405-s001.zip]

Archive with 1 entries (1 files):
- jcm-1673006-supplementary.pdf
